# Supplementary material for: On Incipient Plasticity of InP Crystal: A Molecular Dynamics Study
Source: Materials (Basel). 2021 Jul 26;14(15):4157. doi: 10.3390/ma14154157 (PMC8348960; doi:10.3390/ma14154157)
Supplement: Supplementary file 1 [file materials-14-04157-s001.zip]

Archive with 1 entries (1 files):
- SM_Chrobak-new.pdf
